# Supplementary material for: Size Variation in Flower Petals of Chinese Animal‐Pollinated Plants in Response to Climatic and Altitudinal Gradients
Source: Ecol Evol. 2025 May 12;15(5):e71396. doi: 10.1002/ece3.71396 (PMC12068949; doi:10.1002/ece3.71396)
Supplement: Supplementary file 1 — Appendix S1. [file ECE3-15-e71396-s001.xlsx]

## Sheet: Dataset Table
Dataset Table
Petal length and the ratio of petal length to plant height of each species in this study.
species	Petal length (mm)	Ratio of petal length to plant height (%)
Abelmoschus crinitus	80	4
Abelmoschus sagittifolius	40
Abutilon gebauerianum	60	2
Abutilon guineense	18
Abutilon hirtum	15	1.88
Abutilon indicum	8	0.32
Abutilon paniculatum	17	0.85
Abutilon roseum	28	2.8
Abutilon sinense	50	1.43
Abutilon theophrasti	10	0.5
Acacia megalade	1.1
Acacia pruinescens	1.5
Acacia yunnensis	2
Acampe ochracea	5
Acampe rigida	9	0.9
Acanthephippium striatum	25	25
Acanthephippium sylhetense	25	12.5
Acanthochlamys bracteata	6.5	13
Acanthophyllum pungens	12	3.43
Acer nikoense	8	0.04
Achillea acumita	7	0.7
Achillea alpi	2.5	0.31
Achillea asiatica	2.5	0.42
Achillea ptarmicoides	1.5	0.15
Achillea salicifolia	3.5	0.39
Achillea setacea	1.3	0.19
Achillea wilsonia	2.2	0.22
Aconitum abietetorum	17
Aconitum acutiusculum	15	1.25
Aconitum alboflavidum	19
Aconitum ambiguum	7	0.7
Aconitum anthoroideum	7	0.7
Aconitum apetalum	6	0.3
Aconitum austroyunnense	11
Aconitum birobidshanicum	12	1
Aconitum brachypodum	7	0.88
Aconitum bracteolosum	9	2.25
Aconitum brevipetalum	6	1.33
Aconitum brunneum	10	0.91
Aconitum bulleyanum	8	0.67
Aconitum cavaleriei	9	2.25
Aconitum changianum	20	5.71
Aconitum chasmanthum	15	3
Aconitum chayuense	18
Aconitum chienningense	18	1
Aconitum chrysotrichum	8	1.23
Aconitum chuanum	18
Aconitum chuosjiaense	9
Aconitum coreanum	6.5	0.65
Aconitum coriaceifolium	18
Aconitum creagromorphum	18	18
Aconitum daxinganlinense	1.8
Aconitum diqingense	17
Aconitum dolichostachyum	9	0.9
Aconitum duclouxii	10	1
Aconitum elliotii	20	1.33
Aconitum falciforme	19	6.33
Aconitum fangianum	16
Aconitum finetianum	15
Aconitum fischeri	8	0.5
Aconitum flavum	8	0.8
Aconitum fletcheranum	20
Aconitum formosanum	13	1.3
Aconitum fukutomei	9	3
Aconitum gammiei	24
Aconitum garum	7	0.7
Aconitum geniculatum	11	1.1
Aconitum georgei	22	1.47
Aconitum gezaense	21
Aconitum glabrisepalum	8	1.25
Aconitum habaense	8
Aconitum hamatipetalum	10	2.78
Aconitum handelianum	27	4.5
Aconitum hemsleyanum	10
Aconitum huiliense	6	1
Aconitum iochanicum	8	2.67
Aconitum jaluense	12	1.2
Aconitum jilongense	24
Aconitum kagerpuense	19
Aconitum kojimae	10	1.25
Aconitum kongboense	8	0.44
Aconitum kungshanense	9
Aconitum leiostachyum	7
Aconitum liangshanicum	16	3.72
Aconitum lihsienense	7
Aconitum liljestrandii	7	1
Aconitum lioui	8.5
Aconitum lobulatum	18
Aconitum longilobum	18
Aconitum longipetiolatum	20
Aconitum ludlowii	6.5	0.43
Aconitum luningense	15
Aconitum lycoctonifolium	22
Aconitum magnibracteolatum	21
Aconitum maowenense	20
Aconitum milinense	10	1.25
Aconitum mlaense	21
Aconitum monthum	10	3.33
Aconitum nemorum	7	0.78
Aconitum ningwuense	11	1.47
Aconitum nutantiflorum	22	1.47
Aconitum parcifolium	30
Aconitum pendulicarpum	17	1.13
Aconitum pendulum	8	0.8
Aconitum pilopetalum	13
Aconitum polyanthum	6	0.3
Aconitum polycarpum	25	2.63
Aconitum pomeense	26
Aconitum pseudobrunneum	12
Aconitum pseudodivaricatum	6.5	0.43
Aconitum pseudokongboense	25
Aconitum pseudostapfianum	18
Aconitum pukeense	20	2
Aconitum pycnthum	19
Aconitum raddeanum	11	1.1
Aconitum refracticarpum	18
Aconitum richardsonianum	1.5	0.13
Aconitum rockii	9	0.9
Aconitum rotundifolium	1.5	0.36
Aconitum sczukinii	9
Aconitum secundiflorum	9
Aconitum shensiense	9.5
Aconitum shimianense	15
Aconitum sinchiangense	20	6.67
Aconitum sinoaxillare	8	1
Aconitum sinomontanum	20	1.33
Aconitum smirnovii	8	0.8
Aconitum spiripetalum	1.5	0.33
Aconitum stapfianum	10
Aconitum stramineiflorum	19
Aconitum stylosoides	9	0.9
Aconitum taipeicum	8
Aconitum talassicum	7
Aconitum tanguticum	1.5	0.3
Aconitum tenuicaule	6.5	3.1
Aconitum tschangbaischanense	10	0.71
Aconitum validinerve	15
Aconitum viculare	2.5	0.83
Aconitum villosum	10	1.11
Aconitum volubile	10
Aconitum wardii	5	0.67
Aconitum weixiense	21
Aconitum wolongense	15
Aconitum wuchagouense	16
Aconitum xiangchengense	17
Aconitum yachiangense	10	1
Aconitum yangii	25
Aconitum yanyuanense	14
Aconitum zhaojiueense	17
Acorus calamus	2.5
Acranthera sinensis	40	4
Acriopsis indica	4
Acronema alpinum	1.8	1.8
Acronema astrantiifolium	3	0.6
Acronema brevipedicellatum	2	0.67
Acronema chienii	3	0.4
Acronema chinense	1	0.13
Acronema commutatum	4	0.67
Acronema forrestii	3
Acronema gracile	3.5	0.88
Acronema graminifolium	5.5	0.69
Acronema handelii	2.5	1.25
Acronema hookeri	4	0.5
Acronema minus	1
Acronema muscicola	2
Acronema nervosum	3	1.2
Acronema paniculatum	4	0.5
Acronema schneideri	3	0.4
Acronema sichuanense	3	1
Acronema tenerum	2	1
Acronema xizangense	2.2
Acronema yadongense	1.2	0.27
Acronychia pedunculata	12	0.08
Actaea asiatica	2.5	0.31
Actaea erythrocarpa	2.5	0.36
Actephila excelsa	2	0.05
Actephila subsessilis	2	0.01
Actinidia arguta	9
Actinidia callosa	10
Actinidia chengkouensis	12
Actinidia chinensis	20
Actinidia chrysantha	8
Actinidia eriantha	15
Actinidia farinosa	3.5
Actinidia fortutii	6
Actinidia fulvicoma	17
Actinidia glaucocallosa	10
Actinidia grandiflora	13
Actinidia hemsleya	10
Actinidia henryi	6
Actinidia hubeiensis	9
Actinidia indochinensis	8
Actinidia kolomikta	10
Actinidia laevissima	9
Actinidia lanceolata	5.5
Actinidia latifolia	8
Actinidia liangguangensis	10
Actinidia lijiangensis	15
Actinidia linguiensis	13
Actinidia longicarpa	17
Actinidia macrosperma	15
Actinidia melandra	13
Actinidia mellia	9
Actinidia obovata	13
Actinidia persici	9
Actinidia pilosula	11
Actinidia polygama	13
Actinidia rongshuiensis	14
Actinidia rubricaulis	10
Actinidia rubus	11
Actinidia rudis	6
Actinidia rufa	10
Actinidia rufotricha	5.5
Actinidia sabiifolia	6
Actinidia sorbifolia	12
Actinidia stellatopilosa	12
Actinidia styracifolia	8
Actinidia suberifolia	7
Actinidia tetramera	10
Actinidia trichogy	10
Actinidia ulmifolia	14
Actinidia valvata	20
Actinidia venosa	10
Actinidia vitifolia	17
Actinidia zhejiangensis	16
Actinodaphne cupularis	2	0.02
Actinodaphne forrestii	4.2	0.03
Actinodaphne henryi	4	0.02
Actinodaphne lecomtei	4	0.04
Actinodaphne obovata	4	0.02
Actinodaphne omeiensis	4	0.08
Actinodaphne paotingensis	4	0.07
Actinodaphne pilosa	3	0.03
Actinodaphne trichocarpa	4.5	0.06
Actinodaphne tsaii	6	0.03
Actinostemma tenerum	7
Adenia cardiophylla	5	0.04
Adenia heterophylla	4	1
Adenia pengia	10
Adenophora brevidiscifera	9	2.5
Adenophora coelestis	11	1.38
Adenophora cordifolia	5	1
Adenophora elata	10	0.83
Adenophora gmelinii	8	1
Adenophora hubeiensis	5	0.42
Adenophora jasionifolia	11	1.83
Adenophora lobophylla	6	0.6
Adenophora longipedicellata	6	0.2
Adenophora micrantha	4	1
Adenophora morrisonensis	12	4
Adenophora ningxianica	3.5	0.7
Adenophora pereskiifolia	4	0.4
Adenophora petiolata	11	1.38
Adenophora polyantha	5	0.5
Adenophora potaninii	8	0.8
Adenophora rupincola	5	0.33
Adenophora stenophylla	3.5	0.7
Adenophora stenthi	3	0.3
Adenophora tetraphylla	2
Adenophora tricuspidata	7	0.7
Adenophora wilsonii	7
Adenophora wulingshanica	6	0.5
Adenthera microsperma	3.5
Adindra angustifolia	19
Adindra bockia	7	0.08
Adindra elegans	10	0.67
Adindra epunctata	7	0.04
Adindra filipes	8	0.2
Adindra formosa	10
Adindra glischroloma	15	0.19
Adindra grandis	14	0.07
Adindra hainensis	9	0.09
Adindra hirta	12	0.08
Adindra howii	11	0.16
Adindra integerrima	10	0.07
Adindra lancipetala	12	0.07
Adindra lasiostyla	9	0.06
Adindra latifolia	12	0.08
Adindra megaphylla	13	0.07
Adindra millettii	9	0.09
Adindra nigroglandulosa	11	0.06
Adindra nitida	19	0.1
Adindra pingbianensis	8	0.03
Adlumia asiatica	5
Adonis aestivalis	10
Adonis amurensis	20	13.33
Adonis bobrovia	20	6.67
Adonis chrysocyathus	28
Adonis coerulea	11	7.33
Adonis davidii	14
Adonis ramosa	30
Adonis sibirica	23	5.75
Adonis sutchuenensis	24	6
Adonis tianschanica	25
Aegiceras corniculatum	2.5	0.06
Aegopodium alpestre	2	0.33
Aegopodium latifolium	2
Aegopodium tadshikorum	2
Aerides odorata	12
Aerides rosea	10
Aeridostachya robusta	3
Aesculus assamica	22	0.07
Aesculus chinensis	14	0.06
Agallis arvensis	6
Agapetes aborensis	1	0.25
Agapetes angulata	5
Agapetes brachypoda	2
Agapetes brandisia	6
Agapetes burmanica	11	0.55
Agapetes ciliata	2	0.13
Agapetes forrestii	2	0.02
Agapetes hyalocheilos	2
Agapetes inopita	1
Agapetes interdicta	9
Agapetes lacei	8
Agapetes listeri	2
Agapetes lobbii	18
Agapetes macrophylla	4
Agapetes malipoensis	1
Agapetes margita	6
Agapetes medogensis	4	1
Agapetes megacarpa	10	0.17
Agapetes miniata	4
Agapetes miranda	1.5
Agapetes mitrarioides	6
Agapetes neriifolia	5
Agapetes nutans	3
Agapetes oblonga	1.5
Agapetes obovata	1.5
Agapetes pensilis	1.5
Agapetes praestigiosa	0.5
Agapetes pubiflora	4
Agapetes pyrolifolia	8
Agapetes refracta	10
Agapetes rubrobracteata	1	0.05
Agapetes salicifolia	2.5
Agapetes serpens	3	0.5
Agapetes spissa	4
Agapetes xizangensis	1	0.05
Agastache rugosa	2	0.13
Agelaea trinervis	5
Aglaia elaeagnoidea	1.5
Aglaia lawii	6
Aglaia odorata	2
Aglaia perviridis	1.5	0.01
Aglaia rimosa	2.5
Aglaia spectabilis	6
Agrostophyllum callosum	2.5	0.42
Agrostophyllum inocephalum	3.5	0.88
Aidia canthioides	7	0.06
Aidia cochinchinensis	10	0.07
Aidia oxyodonta	9	0.08
Aidia pycntha	9	0.08
Ailanthus altissima	2.5	0.01
Ailanthus fordii	3
Ailanthus triphysa	2.5	0.01
Ajuga dictyocarpa	2	0.67
Ajuga lupuli	6.5	1.86
Alangium alpinum	23	0.15
Alangium barbatum	10	0.33
Alangium chinense	15
Alangium faberi	6	0.15
Alangium kurzii	25
Alangium kwangsiense	15	0.3
Alangium platanifolium	35
Alangium premnifolium	20
Alangium salviifolium	30	0.38
Alangium yunnense	7	0.18
Albertisia laurifolia	0.8
Albizia corniculata	2
Albizia crassiramea	2.5	0.03
Albizia duclouxii	8
Albizia mollis	2	0.01
Albizia procera	2.5
Alcea nudiflora	40
Alcimandra cathcartii	60
Aletris alpestris	4.5	2.25
Aletris capitata	5	1.43
Aletris cinerascens	6	1.71
Aletris glabra	7	1.17
Aletris glandulifera	3.5	1.17
Aletris laxiflora	7	1.4
Aletris megalantha	10	2.5
Aletris pauciflora	7	3.5
Aletris pedicellata	5	4.17
Aletris scopulorum	4	1.33
Aletris spicata	7	1
Aletris stenoloba	7	0.88
Aleurites molucca	8	0.04
Alleizettella leucocarpa	1.5
Allium aciphyllum	4
Allium altaicum	9
Allium anisopodium	5
Allium atrosanguineum	16
Allium beesianum	17	3.4
Allium bidentatum	6.5	2.17
Allium caeruleum	5	0.59
Allium caespitosum	7	3.5
Allium caricoides	5.8	2.9
Allium carolinianum	9.4	2.35
Allium changduense	15.5	7.75
Allium chienchuanense	7	0.88
Allium chinense	6
Allium chiwui	7	2.33
Allium chrysanthum	6.5
Allium chrysocephalum	6.5	2.41
Allium condensatum	5
Allium cyaneum	6.5	2.17
Allium cyathophorum	9	2.57
Allium dentigerum	3.5	1
Allium eduardii	6.5
Allium eusperma	5	1.67
Allium fasciculatum	6
Allium fetisowii	7	1
Allium flavidum	6	1.33
Allium forrestii	13	4.33
Allium galanthum	5
Allium glomeratum	5	1.67
Allium grisellum	6	3
Allium henryi	7	2.8
Allium herderianum	6	1.5
Allium heteronema	8	2.67
Allium hookeri	7.5	1.25
Allium humile	8	1
Allium kaschianum	5	1.25
Allium kingdonii	18	6
Allium korolkowii	6.5	2.17
Allium ledebourianum	10	1.43
Allium leucocephalum	6	1.2
Allium lineare	5	0.83
Allium longistylum	5	1
Allium macranthum	12	2.4
Allium macrostemon	5.5
Allium mairei	15	5
Allium mongolicum	9	3
Allium monthum	5	2.5
Allium neriniflorum	10	1.92
Allium nodes	9	18
Allium nutans	15.5	15.5
Allium obliquum	5.5	0.55
Allium oreoprasum	7	2.33
Allium ovalifolium	6	1
Allium paepalanthoides	5	1
Allium pallasii	4	1.33
Allium phariense	6	6
Allium platyspathum	8	1.33
Allium plurifoliatum	7	1.75
Allium polyrhizum	8.5
Allium prattii	7	1.17
Allium prostratum	5.5	2.2
Allium przewalskianum	6.5	1.63
Allium ramosum	11
Allium rude	6	1.2
Allium schoenoprasoides	8	3.2
Allium schoenoprasum	17
Allium semenovii	16.8	3.23
Allium senescens	6	6
Allium setifolium	7
Allium sikkimense	10	2.5
Allium siphonthum	7.8	1.37
Allium songpanicum	4.5	2.25
Allium strictum	5
Allium subtilissimum	5	2.5
Allium taishanense	4.6	1.24
Allium tanguticum	5	1.25
Allium tenuissimum	4	1.14
Allium teretifolium	9	1.8
Allium thunbergii	6	0.86
Allium tuberosum	8	1.33
Allium tubiflorum	8	2.67
Allium victorialis	6	0.75
Allium wallichii	9
Allium weschniakowii	7	4.38
Allium xichuanense	6	1.5
Allium yanchiense	6
Allium yongdengense	7.5
Allium yuanum	10	1.89
Allomorphia balansae	5	0.17
Allomorphia baviensis	5	0.25
Allomorphia curtisii	3
Allomorphia urophylla	3	0.15
Allophylus cobbe	1
Allophylus hirsutus	1.5	0.04
Allophylus longipes	1.3	0.01
Allophylus petelotii	1.8	0.05
Allophylus timoriensis	1
Allophylus trichophyllus	1	0.03
Allophylus viridis	1.5	0.05
Alniphyllum eberhardtii	13	0.04
Alniphyllum fortunei	15	0.08
Alphonsea bonia	6	0.3
Alphonsea hainensis	9	0.05
Alphonsea mollis	11	0.06
Alphonsea monogy	10	0.08
Alphonsea squamosa	7	0.14
Alphonsea tsangyuanensis	10	0.08
Alpinia bambusifolia	9	0.6
Alpinia blepharocalyx	35	1.17
Alpinia brevis	7	0.35
Alpinia calcarata	35	2.69
Alpinia conchigera	10	0.5
Alpinia coriacea	10	1.67
Alpinia coriandriodora	7	0.35
Alpinia formosa	30	1.5
Alpinia galanga	20	1
Alpinia globosa	12	0.8
Alpinia graminifolia	20	2
Alpinia hainensis	30
Alpinia intermedia	18	1.8
Alpinia kusshakuensis	45
Alpinia kwangsiensis	25	0.83
Alpinia maclurei	12	0.6
Alpinia malaccensis	35	1.17
Alpinia mesanthera	30	1.5
Alpinia nigra	15	0.5
Alpinia officirum	20	1.82
Alpinia oxyphylla	20	0.67
Alpinia pinnensis	6	0.4
Alpinia platychilus	70	3.5
Alpinia polyantha	22	0.48
Alpinia pricei	20	2
Alpinia psilogy	7	2.92
Alpinia pumila	12
Alpinia sessiliflora	20	1
Alpinia strobiliformis	7	0.58
Alpinia tonkinensis	14	2.8
Alpinia tonrokuensis	18
Alpinia uraiensis	50	2.5
Alpinia zerumbet	60	2
Alseodaphne andersonii	2.5	0.01
Alseodaphne gracilis	2
Alseodaphne hainensis	4	0.02
Alseodaphne hokouensis	2
Alseodaphne petiolaris	2.5	0.01
Alseodaphne yunnensis	3.5
Alstonia henryi	2	0.08
Alstonia mairei	10	0.5
Alstonia rupestris	3	0.15
Alstonia scholaris	4	0.04
Alstonia yunnensis	6	0.2
Althaea officilis	15	1.5
Alyssum canescens	3.5
Alyssum dasycarpum	3.8	1.9
Alyssum desertorum	2.5	1.67
Alyssum lenense	8	5.33
Alyssum linifolium	3	2.31
Alyssum obovatum	4
Alyssum simplex	3.2
Alyssum tenuifolium	5
Alyssum tortuosum	3
Alyxia margita	3
Alyxia menglungensis	2
Alyxia sinensis	15
Alyxia villilimba	0.5	0.02
Ambroma augustum	25
Amelanchier asiatica	20	0.17
Amelanchier sinica	15	0.3
Amesiodendron chinense	2	0.01
Amischotolype hookeri	15
Amitostigma alpestre	5	2.5
Amitostigma basifoliatum	4.5	1.96
Amitostigma bifoliatum	3.5	2.06
Amitostigma capitatum	1.8	1.29
Amitostigma faberi	3	2
Amitostigma farreri	7	7.78
Amitostigma gonggashanicum	6	2
Amitostigma gracile	3	1
Amitostigma hemipilioides	3	2.5
Amitostigma monthum	4.4	4.4
Amitostigma papilioceum	5.5	15.71
Amitostigma parceflorum	3	2
Amitostigma physoceras	5	4.55
Amitostigma pinguicula	4.5
Amitostigma simplex	5.5	4.58
Amitostigma tetralobum	3.5	1.35
Amitostigma tibeticum	6	7.5
Amitostigma trifurcatum	3.8	1.06
Amitostigma yuanum	3
Ammannia auriculata	1.5
Amomum chinense	15	1
Amomum dealbatum	25	0.71
Amomum koenigii	10	0.33
Amomum kwangsiense	40	4
Amomum longiligulare	20	1.33
Amomum longipetiolatum	40	4
Amomum microcarpum	18	0.72
Amomum muricarpum	30
Amomum odontocarpum	30	2.5
Amomum putrescens	28	2.33
Amomum scarlatinum	32	1.6
Amomum sericeum	30	1
Amomum subulatum	30	1.5
Amomum tsaoko	27	0.9
Amomum tuberculatum	32	4
Amomum villosum	20	0.67
Ampelocissus artemisiifolia	1.8
Ampelocissus hoabinhensis	2
Ampelocissus xizangensis	1.8
Ampelopsis aconitifolia	2.7
Ampelopsis acutidentata	1.8
Ampelopsis bodinieri	2.5
Ampelopsis cantoniensis	2.7
Ampelopsis chaffanjonii	1.7
Ampelopsis delavaya	2.3
Ampelopsis glandulosa	1.8
Ampelopsis grossedentata	1.7
Ampelopsis humulifolia	1.8
Ampelopsis hypoglauca	2.8
Ampelopsis japonica	2.2
Ampelopsis megalophylla	1.2
Ampelopsis mollifolia	2.3
Ampelopsis rubifolia	1.8
Amphicarpaea edgeworthii	17
Amphicarpaea ferruginea	12
Amygdalus	17	1.13
Amygdalus davidia	15	0.15
Amygdalus mira	15	0.15
Amygdalus mongolica	7	0.35
Amygdalus pedunculata	10	0.5
Amygdalus tangutica	10	0.5
Amygdalus triloba	10
Ancistrocladus tectorius	6	0.06
Androcorys ophioglossoides	1.5	0.71
Androcorys oxysepalus	2	2.86
Androcorys pugioniformis	1.5	0.83
Androcorys pusillus	1.5	0.68
Androcorys spiralis	2	1.67
Androsace delavayi	1
Androsace gmelinii	1	1.11
Androsace kouytchensis	2	2.86
Androsace mairei	2	6.67
Androsace maxima	1.8	2.4
Androsace septentriolis	1.2	0.48
Androsace umbellata	3	2
Anemarrhe asphodeloides	10
Angelica amurensis	1	0.07
Angelica apaensis	10
Angelica biserrata	8	0.4
Angelica pseudoselinum	5	0.71
Angelica setchuenensis	2
Angelica sinensis	6	0.6
Angelica tsinlingensis	2.2	0.17
Anisadenia pubescens	20	5.71
Anisadenia saxatilis	9
Anisopappus chinensis	6.5	0.65
Anneslea fragrans	15	0.1
Anodendron benthamianum	22
Anodendron howii	5.5
Anodendron punctatum	4
Anoectochilus baotingensis	6.5
Anoectochilus burmannicus	6	2
Anoectochilus chapaensis	6	3.33
Anoectochilus emeiensis	7	3.33
Anoectochilus formosanus	8	4
Anoectochilus koshunensis	8	4
Anoectochilus pingbianensis	6	3.33
Anoectochilus roxburghii	8	4.44
Anoectochilus xingrenensis	8
Anoectochilus zhejiangensis	6	3.75
Anthogonium gracile	16	2.91
Antirhea chinensis	2	0.1
Aphamixis polystachya	7	0.02
Aphanopleura capillifolia	1	0.5
Aphanopleura leptoclada	1	0.25
Aphragmus oxycarpus	6
Aphyllorchis alpi	17
Aphyllorchis caudata	20
Apocynum venetum	4	0.13
Apodytes dimidiata	4	0.04
Appendicula cornuta	3	0.6
Appendicula fenixii	3
Appendicula reflexa	2.5
Apterosperma oblata	7	0.07
Aquilaria yunnensis	1.5	0.02
Aquilegia atrovinosa	12	2
Aquilegia ecalcarata	5	0.83
Aquilegia glandulosa	25	6.25
Aquilegia incurvata	8	1.33
Aquilegia japonica	12	3
Aquilegia lactiflora	10	1.25
Aquilegia moorcroftia	13	3.25
Aquilegia oxysepala	13	1.63
Aquilegia parviflora	6	1.33
Aquilegia rockii	15	1.88
Aquilegia sibirica	13	1.86
Aquilegia viridiflora	18	3.6
Aquilegia yabea	15	2.5
Arabidopsis halleri	6.5
Arabidopsis lyrata	6
Arabidopsis thalia	3.5	1
Arabis alaschanica	9	6
Arabis amplexicaulis	12	1.67
Arabis auriculata	4	1.11
Arabis axilliflora	15
Arabis bijuga	14
Arabis flagellosa	10	2.86
Arabis fruticulosa	12	4.8
Arabis hirsuta	6
Arabis paniculata	6.5	1.08
Arabis pendula	5.5	0.37
Arabis pterosperma	9	2
Arabis serrata	10	3.33
Arabis stelleri	10
Arabis tibetica	5
Arachnis labrosa	11
Aralia apioides	1	0.07
Aralia armata	2	0.05
Aralia bipinta	1.5
Aralia chinensis	2	0.04
Aralia continentalis	2	0.2
Aralia cordata	1.5	0.05
Aralia dasyphylla	3
Aralia decaisnea	2	0.04
Aralia echinocaulis	2	0.03
Aralia elata	1.5	0.03
Aralia fargesii	2
Aralia foliolosa	2
Aralia henryi	1	0.13
Aralia kansuensis	1	0.2
Aralia searellia	1.5	0.03
Aralia spinifolia	1.5	0.05
Aralia thomsonii	2	0.05
Aralia tibeta	2
Aralia undulata	1.5	0.02
Aralia yunnensis	3	0.3
Arcangelisia gusanlung	2.3
Ardisia alutacea	9	0.9
Ardisia alyxiifolia	4
Ardisia brevicaulis	7	3.5
Ardisia brunnescens	4	0.4
Ardisia carnosicaulis	8
Ardisia caudata	8	0.8
Ardisia chinensis	3	1.2
Ardisia conspersa	6	0.3
Ardisia cornudentata	5	0.5
Ardisia crassinervosa	4	0.4
Ardisia crispa	5	0.33
Ardisia densilepidotula	3	0.04
Ardisia ensifolia	6	2
Ardisia faberi	6	1.5
Ardisia fordii	4	0.67
Ardisia garrettii	7
Ardisia gigantifolia	5	0.5
Ardisia hancea	7	0.47
Ardisia hokouensis	9
Ardisia humilis	6	0.3
Ardisia japonica	5	1.67
Ardisia maclurei	4	2.67
Ardisia merrillii	6	0.3
Ardisia obtusa	6	0.1
Ardisia pedalis	6
Ardisia perreticulata	6	1.2
Ardisia pusilla	4	1
Ardisia quinquego	3	0.1
Ardisia shweliensis	7
Ardisia sinoaustralis	6
Ardisia solacea	9	0.15
Ardisia thyrsiflora	4
Ardisia virens	8
Ardisia waitakii	0.4
Arenga caudata	8	0.4
Arenga engleri	15	0.5
Arenga micrantha	5.5	0.07
Arenga westerhoutii	25
Areria acicularis	6
Areria aksayqingensis	5	12.5
Areria bomiensis	6	10
Areria brevipetala	4	5
Areria capillaris	7
Areria chamdoensis	8
Areria ciliolata	10	12.5
Areria debilis	8	1.33
Areria densissima	5	10
Areria dsharaensis	7
Areria edgeworthia	9
Areria festucoides	9
Areria formosa	12	12
Areria forrestii	15	10
Areria gerzensis	10
Areria glanduligera	7	11.67
Areria grueningia	7
Areria inorta	10	25
Areria ischnophylla	5	10
Areria juncea	10	1.67
Areria kansuensis	5	10
Areria karakorensis	2.5
Areria lancangensis	3.5	3.18
Areria leucasteria	11	15.71
Areria longiseta	10
Areria longistyla	10
Areria melandra	12	12
Areria monilifera	7	3.5
Areria nigricans	2
Areria nivalomonta	10
Areria omeiensis	9	4.5
Areria oreophila	8	8.89
Areria pogontha	8	5.33
Areria przewalskii	10	8.33
Areria pseudostellaria	9
Areria pulvita	5	10
Areria qinghaiensis	9	11.25
Areria rhodantha	9	18
Areria roborowskii	4	5
Areria rockii	15	15
Areria saginoides	2.5	6.25
Areria salweenensis	10	5
Areria shannensis	7
Areria smithia	15	10
Areria spathulifolia	4	4
Areria taibaishanensis	4	13.33
Areria trichophylla	10	6.67
Areria tumengelaensis	9	18
Areria xerophila	8	4
Areria yunnensis	10	3.33
Argostemma discolor	7
Argostemma hainicum	10
Argostemma saxatile	5	5
Argostemma solaniflorum	7
Argostemma verticillatum	5	7.14
Argostemma yunnense	11	5.5
Armeniaca dasycarpa	10
Armeniaca hypotrichodes	15
Armeniaca vulgaris	12
Armeniaca zhengheensis	15
Artabotrys fragrans	14
Artabotrys hainensis	20
Artabotrys hongkongensis	18
Artabotrys multiflorus	25
Artabotrys pilosus	17
Artabotrys punctulatus	25
Artabotrys rhynchocarpus	15
Arundi graminifolia	40	5
Ascocentrum ampullaceum	9	9
Ascocentrum himalaicum	5
Ascocentrum pumilum	7	17.5
Asparagus acicularis	2	0.2
Asparagus angulofractus	4	0.5
Asparagus brachyphyllus	7	0.7
Asparagus cochinchinensis	3
Asparagus dauricus	1.5	0.21
Asparagus filicinus	2.5	0.36
Asparagus gobicus	7	1.56
Asparagus kansuensis	2.5
Asparagus longiflorus	7
Asparagus lycopodineus	4	0.4
Asparagus mairei	3	0.5
Asparagus munitus	15	1.5
Asparagus neglectus	7
Asparagus officilis	6	0.6
Asparagus oligoclonos	9	1.13
Asparagus schoberioides	2.5	0.25
Asparagus subscandens	4	0.4
Asparagus taliensis	3.5	0.35
Asparagus trichophyllus	8	0.8
Asperula oppositifolia	1.5	1
Aspidistra attenuata	15
Aspidistra caespitosa	22
Aspidistra fimbriata	15
Aspidistra hainensis	15
Aspidistra lurida	15
Aspidistra minutiflora	5
Aspidistra tonkinensis	35
Aspidocarya uvifera	2
Aspidopterys cavaleriei	6
Aspidopterys concava	5
Aspidopterys esquirolii	6
Aspidopterys floribunda	4
Aspidopterys glabriuscula	3
Aspidopterys henryi	5
Aspidopterys nutans	5
Aspidopterys obcordata	5
Aster ageratoides	11
Aster alatipes	9	0.9
Aster albescens	5	0.28
Aster alpinus	16
Aster asteroides	20	13.33
Aster auriculatus	10	1.43
Aster baccharoides	5	0.5
Aster barbellatus	22
Aster batangensis	22
Aster bietii	35	7.78
Aster bipintisectus	15
Aster brachytrichus	35	8.75
Aster brevis	12
Aster bulleyanus	4	1
Aster diplostephioides	30	6.67
Aster dolichophyllus	10	2.22
Aster dolichopodus	20	2.35
Aster falcifolius	10	2
Aster farreri	30	5
Aster flaccidus	30
Aster formosanus	6.5	0.81
Aster fulgidulus	5	0.25
Aster fuscescens	19	3.17
Aster giraldii	15	3.75
Aster gracilicaulis	9	1.5
Aster handelii	25	7.14
Aster hersileoides	10	0.83
Aster heterolepis	18	4
Aster himalaicus	17	6.8
Aster hololachnus	10	16.67
Aster homochlamydeus	15	3
Aster hunensis	10	2.86
Aster hypoleucus	4.5	3
Aster indamellus	1.8	0.36
Aster ionoglossus	20	5
Aster jeffreyanus	18	7.2
Aster latibracteatus	20	10
Aster likiangensis	20	5.71
Aster limosus	9	1.29
Aster lingulatus	18	5.14
Aster maackii	18	2.12
Aster mangshanensis	7	2.8
Aster megalanthus	30
Aster menelii	10	1.43
Aster morrisonensis	7	2.59
Aster nigromontanus	6	1.2
Aster nitidus	13
Aster oreophilus	12	2
Aster panduratus	8	0.8
Aster poliothamnus	10	1
Aster prainii	16	16
Aster pycnophyllus	7	1
Aster retusus	18	22.5
Aster rockianus	5	1.11
Aster salwinensis	15	6
Aster sampsonii	4	0.5
Aster senecioides	14	2.8
Aster sikuensis	10	2.5
Aster sinianus	4	0.67
Aster smithianus	10	0.67
Aster souliei	23	5.11
Aster sphaerotus	15	3.75
Aster stracheyi	13	7.22
Aster taiwanensis	7	0.7
Aster taliangshanensis	15	1.88
Aster tataricus	17	3.4
Aster techinensis	15	6
Aster tongolensis	30	7.14
Aster tricephalus	18
Aster trinervius	10	0.5
Aster tsarungensis	20	8
Aster turbitus	14	1.4
Aster veitchianus	10	2.5
Aster vestitus	12	0.92
Aster yunnensis	35	8.75
Asterothamnus alyssoides	8	5.33
Asterothamnus fruticosus	10	2.5
Asterothamnus molliusculus	10	2.5
Asterothamnus poliifolius	8	3.2
Astilbe chinensis	5	0.5
Astilbe grandis	4.5	0.38
Astilbe longicarpa	3.2	0.21
Astilbe macrocarpa	1.5	0.12
Astilbe macroflora	3.4	1.13
Astilbe rubra	5	0.33
Astragalus acaulis	25	50
Astragalus agrestis	22
Astragalus aksuensis	21	2.1
Astragalus alaschanus	8	4
Astragalus alatavicus	26	13
Astragalus alopecias	21	2.33
Astragalus alopecurus	20	2.5
Astragalus alpinus	13
Astragalus altaicola	25
Astragalus ammodytes	24
Astragalus anfractuosus	21
Astragalus arbuscula	19	1.58
Astragalus arcuatus	25
Astragalus arkalycensis	22
Astragalus arnoldianus	19
Astragalus arnoldii	8
Astragalus arpilobus	10	5.56
Astragalus austrotibetanus	9	4.5
Astragalus batangensis	11	2.75
Astragalus beketowii	16
Astragalus bhotanensis	14	1.4
Astragalus brevialatus	15	2.5
Astragalus brevivexillatus	12
Astragalus buchtormensis	24	8
Astragalus burqinensis	28
Astragalus caeruleopetalinus	13	2.17
Astragalus campylorhynchus	9
Astragalus candidissimus	17
Astragalus capillipes	6	0.75
Astragalus ceratoides	22	7.33
Astragalus chagyabensis	10	3.33
Astragalus chaidamuensis	17
Astragalus changduensis	9
Astragalus changmuicus	13	2.6
Astragalus chengkangensis	17
Astragalus chilienshanensis	12	4
Astragalus chinensis	15	1.67
Astragalus chiukiangensis	11	1.1
Astragalus chomutowii	22
Astragalus cobresiiphilus	7
Astragalus cogtus	15	3
Astragalus commixtus	10	12.5
Astragalus compressus	22	7.33
Astragalus confertus	12	8
Astragalus contortuplicatus	7.5	1.67
Astragalus craibianus	16
Astragalus cupulicalycinus	20	20
Astragalus cysticalyx	20
Astragalus dabanshanicus	7
Astragalus dahuricus	15	1.88
Astragalus dalaiensis	12
Astragalus danicus	15	3.33
Astragalus daqingshanicus	7.5
Astragalus datunensis	15
Astragalus davidii	13	2.89
Astragalus degensis	15	1.5
Astragalus densiflorus	7	2.33
Astragalus dilutus	20
Astragalus dingjiensis	12	20
Astragalus discolor	15	3
Astragalus dsharkenticus	22	5.5
Astragalus dulungkiangensis	10
Astragalus dumetorum	11
Astragalus eerqisiensis	30
Astragalus efoliolatus	8	8
Astragalus ellipsoideus	24
Astragalus euchlorus	7	1.75
Astragalus falconeri	13
Astragalus filicaulis	8	6.67
Astragalus flexus	35
Astragalus floridulus	13
Astragalus forrestii	12	0.8
Astragalus frigidus	17	2.83
Astragalus galactites	26	17.33
Astragalus gebleri	14	3.5
Astragalus geerwusuensis	20
Astragalus gongshanensis	10
Astragalus gracilidentatus	20
Astragalus graveolens	19
Astragalus grubovii	21
Astragalus guinicus	10
Astragalus habaheensis	21
Astragalus habamontis	12	6
Astragalus hamiensis	15	3.75
Astragalus hancockii	17	3.4
Astragalus havianus	10	3.33
Astragalus hebecarpus	15	10
Astragalus henryi	10	1
Astragalus heptapotamicus	22
Astragalus heterodontus	8	3.2
Astragalus hoantchy	26	5.2
Astragalus hoffmeisteri	11	1.1
Astragalus hotianensis	12	2.4
Astragalus hsinbaticus	28	18.67
Astragalus huiningensis	5
Astragalus hypogaeus	38
Astragalus hysophilus	7
Astragalus iliensis	9	1.13
Astragalus jiazaensis	7
Astragalus jiuquanensis	24
Astragalus jutovii	22
Astragalus karkarensis	22
Astragalus khasianus	13
Astragalus kifonsanicus	21	5.25
Astragalus kukunoricus	21
Astragalus kunlunensis	7
Astragalus kurtschumensis	24
Astragalus kuschakewiczii	8.5	5.67
Astragalus laceratus	16	3.56
Astragalus laguroides	20
Astragalus lang-ranii	22
Astragalus lanuginosus	29	9.67
Astragalus lasiopetalus	18	4.5
Astragalus lasiosemius	26	8.67
Astragalus laspurensis	9	4.5
Astragalus latiunguiculatus	11	9.17
Astragalus laxmannii	16
Astragalus leansanicus	14	3.5
Astragalus lehmannianus	20
Astragalus lepsensis	21	4.67
Astragalus lessertioides	12
Astragalus leucocladus	20	4
Astragalus lhorongensis	7
Astragalus limprichtii	20	6.67
Astragalus lithophilus	29	9.67
Astragalus longilobus	15	2.5
Astragalus longiracemosus	10
Astragalus longiscapus	7
Astragalus lucidus	11	2.75
Astragalus luculentus	25
Astragalus luteiflorus	8
Astragalus luteolus	14	1.4
Astragalus macrolobus	22
Astragalus macropterus	11	1.22
Astragalus macrotropis	27
Astragalus maiusculus	27
Astragalus majevskianus	18	1.8
Astragalus malcolmii	8
Astragalus maowensis	11
Astragalus masanderanus	25
Astragalus mattam	16	32
Astragalus melanostachys	8.5	28.33
Astragalus melilotoides	5.5	1.1
Astragalus miniatus	9	6
Astragalus minutidentatus	9
Astragalus miyalomontis	11
Astragalus modelphus	13	1.86
Astragalus moellendorffii	19	3.17
Astragalus monbeigii	12	4.8
Astragalus mongholicus	20
Astragalus monophyllus	21
Astragalus moupinensis	14
Astragalus multiceps	26
Astragalus munroi	22	3.14
Astragalus nellus	6
Astragalus nematodioides	10
Astragalus neochorgosicus	27
Astragalus neomonodelphus	17
Astragalus ngxianensis	8
Astragalus nicolaii	28
Astragalus nivalis	21
Astragalus njiangianus	10	6.67
Astragalus nkotaizanensis	12.5
Astragalus nshanicus	7
Astragalus obtusifoliolus	20
Astragalus olgae	28
Astragalus ophiocarpus	7
Astragalus oplites	25	8.33
Astragalus orbicularifolius	7
Astragalus orbiculatus	19
Astragalus ordosicus	22
Astragalus ornithorrhynchus	25
Astragalus oxyglottis	6	12
Astragalus pallasii	28
Astragalus pamirensis	21
Astragalus parvicaritus	20	20
Astragalus pavlovii	8
Astragalus peduncularis	17
Astragalus pendulatopetalus	22
Astragalus perbrevis	25
Astragalus persepolitanus	6
Astragalus persimilis	17
Astragalus petraeus	22	7.33
Astragalus pindreensis	23
Astragalus platyphyllus	25	6.25
Astragalus polyceras	21
Astragalus polycladus	7	2
Astragalus porphyreus	17
Astragalus porphyrocalyx	7	3.5
Astragalus praeteritus	11
Astragalus przhevalskianus	20
Astragalus pseudoborodinii	15
Astragalus pseudohypogaeus	16	16
Astragalus pseudoscaberrimus	24	24
Astragalus pseudoversicolor	8	2
Astragalus psilosepalus	25
Astragalus puberulus	7
Astragalus pullus	11
Astragalus purpurinus	13
Astragalus qingheensis	8
Astragalus rhizanthus	23
Astragalus rigidulus	11	7.33
Astragalus sagastaigolensis	9.5
Astragalus saratagius	24	8
Astragalus satoi	5	0.63
Astragalus saxorum	8	2
Astragalus scaberrimus	21
Astragalus scabrisetus	19	19
Astragalus schanginianus	26	6.5
Astragalus sciadophorus	7
Astragalus scoparius	18	6
Astragalus sedaensis	12	6
Astragalus semicircularis	7.5
Astragalus sesamoides	7
Astragalus shadiensis	15
Astragalus sikkimensis	12
Astragalus sinicus	14	4.67
Astragalus sinkiangensis	25
Astragalus skythropos	17.5
Astragalus sogotensis	20	5.71
Astragalus sphaerocystis	18
Astragalus sphaerophysa	20
Astragalus stalinskyi	10	20
Astragalus steinbergianus	19	8.26
Astragalus stenoceras	22	6.29
Astragalus stipulatus	15	1
Astragalus strictus	9	3.21
Astragalus sulcatus	8	1
Astragalus sungpanensis	11	3.14
Astragalus supralaevis	13
Astragalus sutchuenensis	13	6.5
Astragalus taipaishanensis	14	3.5
Astragalus taiyuanensis	22	11
Astragalus taldicensis	25
Astragalus tecti-mundi	25
Astragalus tekesensis	24	8
Astragalus tenuis	5.5
Astragalus testiculatus	28
Astragalus tibetanus	22	6.29
Astragalus toksunensis	22	27.5
Astragalus tongolensis	24	3.43
Astragalus transecticola	21
Astragalus tribuloides	10	10
Astragalus tumbatsicus	13
Astragalus tyttocarpus	20
Astragalus uliginosus	18	1.8
Astragalus unijugus	12
Astragalus variabilis	11	5.5
Astragalus vladimirii-komarovii	10
Astragalus vulpinus	28	5.6
Astragalus weixinensis	9	1.5
Astragalus wenquanensis	18	36
Astragalus wolungensis	8.5
Astragalus wulumuquianus	18
Astragalus wushanicus	11.5	9.58
Astragalus xitaibaicus	11
Astragalus yangii	10
Astragalus yangtzeanus	12	4.8
Astragalus yechengensis	20
Astragalus yumenensis	20	8
Astragalus yunnensis	21
Astragalus yunningensis	7
Astragalus zacharensis	8
Astragalus zadaensis	18
Astragalus zaissanensis	22	14.67
Astragalus zayuensis	9	3
Astronia ferruginea	1
Asyneuma japonicum	10	1.67
Atalantia acumita	10	0.17
Atalantia buxifolia	4	0.16
Atalantia dasycarpa	8	0.16
Atalantia henryi	4	0.06
Atalantia kwangtungensis	5	0.25
Atraphaxis bracteata	6	0.4
Atraphaxis canescens	5
Atraphaxis compacta	5	1
Atraphaxis decipiens	6
Atraphaxis frutescens	7	0.7
Atraphaxis laetevirens	6	0.75
Atraphaxis pungens	6	0.4
Atraphaxis pyrifolia	7	0.7
Atraphaxis spinosa	7	0.7
Aucuba chinensis	4	0.07
Aucuba chlorascens	2.5	0.04
Aucuba confertiflora	5	0.13
Aucuba eriobotryifolia	4.5	0.03
Aucuba filicauda	4	0.2
Aucuba himalaica	3.5	0.06
Aucuba robusta	2
Avicennia mari	2	0.03
Baeckea frutescens	1.5
Baimashania pulvita	4
Balanophora dioica	2
Balanophora fargesii	2.5
Balanophora indica	7
Balanophora laxiflora	3
Barbarea intermedia	6	1.5
Barbarea orthoceras	6	1
Barbarea taiwania	7	1.17
Barbarea vulgaris	7	1
Barringtonia asiatica	85	0.43
Barringtonia fusicarpa	20	0.07
Barringtonia racemosa	13	0.07
Barthea barthei	25	1.67
Batrachium eradicatum	7.2
Batrachium rionii	4
Batrachium trichophyllum	7
Bauhinia acumita	50
Bauhinia apertilobata	10
Bauhinia aurea	22
Bauhinia brachycarpa	8
Bauhinia carcinophylla	18
Bauhinia cercidifolia	2.5
Bauhinia championii	4
Bauhinia coccinea	30
Bauhinia comosa	7
Bauhinia corymbosa	11
Bauhinia damiaoshanensis	8.5
Bauhinia delavayi	5
Bauhinia didyma	9
Bauhinia erythropoda	25
Bauhinia esquirolii	7
Bauhinia glauca	10
Bauhinia hainensis	9
Bauhinia hirsuta	35	1.17
Bauhinia hypochrysa	18
Bauhinia hypoglauca	4.5
Bauhinia japonica	10
Bauhinia khasia	4
Bauhinia lingyuenensis	4
Bauhinia longistipes	4
Bauhinia nervosa	30
Bauhinia orta	25
Bauhinia ovatifolia	13
Bauhinia paucinervata	5
Bauhinia pyrrhoclada	20
Bauhinia quinnensis	8
Bauhinia racemosa	10
Bauhinia rubrovillosa	15
Bauhinia scandens	3
Bauhinia touranensis	6
Bauhinia variegata	50
Bauhinia venustula	2.5
Bauhinia viridescens	12
Bauhinia wallichii	12
Bauhinia wuzhengyii	10
Bauhinia yunnensis	17
Beaumontia pitardii	20
Begonia acetosella	15	1
Begonia algaia	27
Begonia alveolata	12
Begonia asperifolia	13
Begonia augustinei	18
Begonia austrotaiwanensis	35
Begonia baviensis	17	3.4
Begonia biflora	7
Begonia brevisetulosa	12
Begonia cathaya	20	3.33
Begonia cavaleriei	20
Begonia cehengensis	8
Begonia chingii	9.5
Begonia chishuiensis	10
Begonia chitoensis	15	3.33
Begonia circumlobata	14
Begonia cirrosa	8
Begonia clavicaulis	9	1.5
Begonia cucurbitifolia	25
Begonia cylindrica	7
Begonia dielsia	2.5
Begonia digy	20	5.41
Begonia discrepans	15	3.75
Begonia discreta	11
Begonia dryadis	20	20
Begonia duclouxii	15
Begonia edulis	19	3.17
Begonia emeiensis	18
Begonia fenicis	10
Begonia filiformis	12
Begonia fimbristipula	13	7.22
Begonia flaviflora	20
Begonia fordii	8	6.15
Begonia formosa	20	4
Begonia forrestii	23
Begonia gagnepainia	11
Begonia glechomifolia	12	4.8
Begonia grandis	13	2.17
Begonia gulinqingensis	18
Begonia gungshanensis	10	1.11
Begonia hainensis	8	2.42
Begonia handelii	65
Begonia hatacoa	5	0.77
Begonia hekouensis	13	4.33
Begonia hemsleya	10	2
Begonia henryi	12
Begonia howii	16	6.4
Begonia hymenocarpa	9	1.8
Begonia imitans	11
Begonia josephii	6
Begonia labordei	10
Begonia lacerata	15	17.65
Begonia lanterria	10
Begonia leprosa	9
Begonia limprichtii	20
Begonia lipingensis	17	9.44
Begonia lithophila	12	6.67
Begonia longanensis	11
Begonia lukua	8	1.14
Begonia luzhaiensis	7
Begonia macrotoma	10	2.5
Begonia malipoensis	8
Begonia masonia	7
Begonia mengtzea	22
Begonia miranda	15	5.36
Begonia morifolia	15
Begonia morsei	10
Begonia muliensis	10
Begonia ntoensis	23	2.3
Begonia obsolescens	8.5
Begonia oreodoxa	13	5.91
Begonia ornithophylla	16
Begonia palmata	17	3.4
Begonia parvula	8
Begonia pedatifida	25
Begonia peii	4	3.64
Begonia peltatifolia	15
Begonia picta	9
Begonia polytricha	13	4.64
Begonia porteri	7
Begonia pseudodryadis	15	8.11
Begonia psilophylla	10	2.38
Begonia ravenii	22	4.4
Begonia rex	13	5.65
Begonia rockii	14
Begonia rongjiangensis	8
Begonia rotundilimba	17
Begonia ruboides	15
Begonia scitifolia	12
Begonia setifolia	22
Begonia silletensis	11
Begonia smithia	12
Begonia summoglabra	1
Begonia taiwania	12
Begonia taliensis	12	4
Begonia truncatiloba	15	2.5
Begonia tsoongii	8
Begonia umbraculifolia	19
Begonia versicolor	9
Begonia villifolia	14
Begonia wangii	18
Begonia wenshanensis	13	3.71
Begonia wilsonii	14
Begonia xingyiensis	9
Begonia xishuiensis	7
Begonia yui	8
Beilschmiedia appendiculata	1.8	0.01
Beilschmiedia brachythyrsa	3.5	0.01
Beilschmiedia brevipaniculata	1.5	0.02
Beilschmiedia delicata	2.5	0.01
Beilschmiedia erythrophloia	2
Beilschmiedia fasciata	3	0.01
Beilschmiedia fordii	2	0.01
Beilschmiedia furfuracea	2	0.01
Beilschmiedia henghsienensis	1.5
Beilschmiedia intermedia	2	0.01
Beilschmiedia ningmingensis	1.4	0.01
Beilschmiedia pauciflora	3	0.02
Beilschmiedia percoriacea	2	0.01
Beilschmiedia pergamentacea	1.5	0.01
Beilschmiedia punctilimba	3.5	0.04
Beilschmiedia roxburghia	1.5	0.01
Beilschmiedia rufohirtella	2.5	0.01
Beilschmiedia wangii	3	0.02
Belamcanda chinensis	25	1.67
Belostemma yunnense	4
Belosypsis ciliata	5
Berberis aemulans	5	0.25
Berberis aggregata	3.5	0.12
Berberis agricola	4.5	0.23
Berberis amabilis	7	0.35
Berberis amoe	4	0.4
Berberis amurensis	5	0.14
Berberis angulosa	6	0.3
Berberis anhweiensis	5	0.25
Berberis approximata	5	0.33
Berberis arguta	4.5	0.3
Berberis aristatoserrulata	5
Berberis asmya	4.5	0.3
Berberis atrocarpa	6	0.3
Berberis batangensis	3.1	0.21
Berberis beania	5	0.2
Berberis beijingensis	3.2
Berberis bergmanniae	6	0.3
Berberis bicolor	5	0.25
Berberis brachypoda	5	0.17
Berberis bracteata	5.5	0.55
Berberis calcipratorum	5.5	0.18
Berberis candidula	8	0.8
Berberis centiflora	6.5	0.33
Berberis chingii	5.5	0.28
Berberis chrysosphaera	8
Berberis chunensis	6.5	0.65
Berberis circumserrata	7.5	0.75
Berberis concin	6.5
Berberis concolor	3.5	0.14
Berberis contracta	2.5	0.13
Berberis crassilimba	6
Berberis daia	6	0.6
Berberis dasystachya	4	0.13
Berberis davidii	5.5	0.55
Berberis dawoensis	7	0.35
Berberis deicantha	4.5	0.23
Berberis delavayi	5.5
Berberis diapha	7	0.23
Berberis dictyoneura	5.8	0.29
Berberis dictyophylla	8	0.32
Berberis dielsia	5.5	0.18
Berberis dongchuanensis	5
Berberis dubia	3.5	0.12
Berberis dumicola	6.5	0.33
Berberis erythroclada	6.5	0.43
Berberis everestia	6.5	2.17
Berberis fallaciosa	4	0.13
Berberis fallax	4	0.16
Berberis farreri	4	0.13
Berberis feddea	3.5	0.18
Berberis ferdindi-coburgii	4.5
Berberis forrestii	5	0.25
Berberis franchetia	5	0.25
Berberis francisci-ferdindi	4.5
Berberis fujianensis	3	0.3
Berberis gagnepainii	7	0.35
Berberis gilgia	3	0.15
Berberis gilungensis	5.5	0.28
Berberis graminea	5.3	1.77
Berberis griffithia	7	0.23
Berberis grodtmannia	5
Berberis gyalaica	4.6	0.15
Berberis hayata	4
Berberis hemsleya	4.8	0.24
Berberis henrya	6	0.2
Berberis hersii	4.5	0.15
Berberis heteropoda	6	0.2
Berberis hobsonii	4.5	0.23
Berberis honensis	5	0.17
Berberis hsuyunensis	4.5	0.23
Berberis humidoumbrosa	3.3
Berberis ignorata	5	0.17
Berberis iliensis	3.5	0.14
Berberis impedita	4	0.27
Berberis insignis	6
Berberis integripetala	5.5
Berberis iteophylla	3	0.2
Berberis jamesia	4.5	0.15
Berberis jiangxiensis	4.5	0.45
Berberis jinfoshanensis	6
Berberis jinshajiangensis	2.5
Berberis jiulongensis	4.5
Berberis johannis	4.5	0.23
Berberis juliae	6	0.2
Berberis kangdingensis	5	0.5
Berberis kansuensis	4.5	0.15
Berberis kaschgarica	4	0.4
Berberis kawakamii	5	0.25
Berberis kongboensis	4.5	0.23
Berberis kunmingensis	10	0.5
Berberis laojunshanensis	4
Berberis leboensis	4.5	0.23
Berberis lecomtei	5	0.25
Berberis lempergia	6	0.3
Berberis lepidifolia	2.5	0.17
Berberis levis	6	0.4
Berberis lijiangensis	6	0.3
Berberis liophylla	3	0.15
Berberis longispi	3.8	0.48
Berberis lubrica	3.5
Berberis mekongensis	5	0.25
Berberis metapolyantha	3.5	0.18
Berberis microtricha	5	0.33
Berberis minutiflora	4.5	0.3
Berberis morrisonensis	6
Berberis mouillaca	4.5
Berberis muliensis	6.5	0.33
Berberis multicaulis	6	2
Berberis multiovula	4.1
Berberis multiserrata	6	0.3
Berberis obovatifolia	4.7	0.94
Berberis pallens	5.5	0.46
Berberis papillifera	4.5	0.23
Berberis parapruinosa	5.2	0.26
Berberis parisepala	7.5	0.5
Berberis pectinocraspedon	4	0.13
Berberis pingwuensis	4	0.16
Berberis platyphylla	6	0.4
Berberis poiretii	3	0.15
Berberis polyantha	4	0.2
Berberis potaninii	5	0.25
Berberis prattii	4.5	0.15
Berberis pruinosa	7	0.35
Berberis pseudoamoe	4.2	0.21
Berberis purdomii	3.2	0.32
Berberis racemulosa	3.5	0.23
Berberis replicata	5.2	0.35
Berberis reticulata	6	0.24
Berberis sabulicola	3.2	0.32
Berberis salicaria	6	0.24
Berberis sanguinea	4	0.13
Berberis sargentia	6	0.2
Berberis shensia	5.5	0.37
Berberis sherriffii	5	0.25
Berberis sibirica	4.5	0.45
Berberis sichuanica	4.1
Berberis sikkimensis	6	0.24
Berberis silva-tarouca	4.5
Berberis silvicola	5	0.17
Berberis souliea	5	0.25
Berberis stenostachya	3	0.15
Berberis subacumita	5	0.2
Berberis sublevis	5.5	0.18
Berberis taliensis	5.5	0.46
Berberis taronensis	5.5	0.28
Berberis temolaica	7	0.35
Berberis tianshuiensis	5	0.25
Berberis tischleri	4	0.13
Berberis tomentulosa	3	0.3
Berberis triacanthophora	4	0.2
Berberis trichiata	4	0.2
Berberis tsarica	4	0.4
Berberis tsarongensis	5.5	0.37
Berberis ulici	5.1	0.51
Berberis umbratica	5	0.42
Berberis valida	4.5	0.3
Berberis vere	2	0.13
Berberis verlis	4.5	0.23
Berberis verruculosa	6	0.6
Berberis virescens	5	0.33
Berberis virgetorum	3.5	0.18
Berberis wangii	3.5	0.18
Berberis weiningensis	3.1	0.31
Berberis wilsoniae	4
Berberis woomungensis	4	0.4
Berberis wuliangshanensis	6	0.17
Berberis wuyiensis	4.5	0.3
Berberis xanthoclada	5	0.2
Berberis xanthophlaea	5
Berberis xingwenensis	5.1	0.2
Berberis yunnensis	5	0.5
Berberis ziyunensis	3.5	0.14
Berchemia lineata	2.5	0.13
Berchemiella wilsonii	1	0.02
Bergenia crassifolia	8	2.58
Bergenia emeiensis	28	7.57
Bergenia pacumbis	8.5	5
Bergenia purpurascens	17	3.27
Bergenia scopulosa	9	1.8
Bergenia tianquanensis	16
Bergia serrata	2.5
Berrya cordifolia	8
Berteroa inca	8	1.33
Berteroella maximowiczii	4	0.67
Berula erecta	1	0.2
Bhesa robusta	2	0.02
Bidens bipinta	5
Bidens biterta	4	0.27
Bidens cernua	12	1.33
Biermannia calcarata	8
Biswarea tonglensis	22
Blachia andamanica	1.5
Blachia pentzii	2	0.05
Blachia siamensis	0.7
Blainvillea acmella	3	0.5
Blastus auriculatus	2.2
Blastus borneensis	3
Blastus brevissimus	4	0.8
Blastus cochinchinensis	4	0.13
Blastus mollissimus	8
Blastus pauciflorus	5	0.71
Blastus setulosus	4	0.4
Blastus tenuifolius	5	0.5
Blastus tsaii	4.5	0.23
Bletilla formosa	21	4.2
Bletilla sinensis	13	7.22
Bletilla striata	32	5.33
Boenninghausenia albiflora	6
Boerhavia diffusa	3
Boesenbergia rotunda	35	7
Bolbostemma biglandulosum	8
Bolbostemma paniculatum	2.5
Bombax cambodiense	40
Bombax ceiba	100
Boniodendron minus	2.4	0.02
Borthwickia trifoliata	18
Bothriospermum chinense	1	0.33
Bousigonia angustifolia	3
Bousigonia mekongensis	2
Brachanthemum fruticulosum	5
Brachanthemum mongolicum	2	1
Brachanthemum pulvitum	5	1.11
Brachanthemum titovii	5	1.25
Brachycorythis galeandra	6.5	2.71
Brachycorythis henryi	12.5	2.31
Brachytome hirtellata	2	0.1
Brassaiopsis chengkangensis	3	0.02
Brassaiopsis glomerulata	3	0.02
Brassaiopsis gracilis	2.8	0.28
Brassaiopsis tripteris	3	0.3
Brassica elongata	10
Braya forrestii	6
Braya rosea	4.5
Braya scharnhorstii	5
Bredia esquirolii	10	5
Bredia fordii	14
Bredia hirsuta	11
Bredia longiloba	10	2.5
Bredia microphylla	9
Bredia oldhamii	10
Bredia quadrangularis	8	0.67
Bredia sessilifolia	8	0.8
Bredia sinensis	10	1
Bredia yunnensis	6	2
Bretschneidera sinensis	20	0.1
Bridelia affinis	1
Bridelia glauca	0.8
Bridelia retusa	1.6
Bridelia tomentosa	1	0.02
Brucea javanica	2
Bruguiera cylindrica	4
Bruguiera gymnorhiza	15
Bruguiera sexangula	15	0.38
Bryobium pudicum	3
Bryocarpum himalaicum	12.5
Buchania arborescens	4
Buchania latifolia	2.5	0.02
Buchania microphylla	2.5	0.03
Buchania yunnensis	3
Buckleya graebneria	1.5	0.06
Buddleja alternifolia	3	0.08
Buddleja lindleya	3.5	0.12
Buddleja myriantha	2	0.07
Buddleja paniculata	2.5	0.04
Buddleja yunnensis	2.5	0.06
Bulbophyllum affine	15	5.77
Bulbophyllum albociliatum	2	3.33
Bulbophyllum ambrosia	8	6.15
Bulbophyllum amplifolium	4	1.33
Bulbophyllum andersonii	3	1.76
Bulbophyllum apodum	3
Bulbophyllum bicolor	10	7.14
Bulbophyllum bittnerianum	3	1.71
Bulbophyllum bomiense	4	11.43
Bulbophyllum brevispicatum	3	1.76
Bulbophyllum cariniflorum	3.5	2.33
Bulbophyllum cauliflorum	7	7
Bulbophyllum chondriophorum	4
Bulbophyllum corallinum	1.8	4.19
Bulbophyllum crassipes	3	1.76
Bulbophyllum cylindraceum	4.4	1.76
Bulbophyllum delitescens	7	2.8
Bulbophyllum depressum	2
Bulbophyllum drymoglossum	4	10
Bulbophyllum dulongjiangense	2.1
Bulbophyllum elatum	4	2.5
Bulbophyllum emargitum	9	9
Bulbophyllum eublepharum	4	0.73
Bulbophyllum fordii	3.5	3.5
Bulbophyllum forrestii	3	1.2
Bulbophyllum funingense	10	6.25
Bulbophyllum gongshanense	4	4.21
Bulbophyllum griffithii	10	14.29
Bulbophyllum guttulatum	4.5	3
Bulbophyllum gymnopus	5.5	3.24
Bulbophyllum hainense	3
Bulbophyllum helee	3	1
Bulbophyllum henense	2
Bulbophyllum hirtum	2	1.33
Bulbophyllum hirundinis	4	3.08
Bulbophyllum insulsoides	4	2.35
Bulbophyllum japonicum	2	6.67
Bulbophyllum khaoyaiense	4
Bulbophyllum khasyanum	4
Bulbophyllum kwangtungense	5	20
Bulbophyllum ledungense	2	6.67
Bulbophyllum leopardinum	14	10.77
Bulbophyllum levinei	3.5	8.75
Bulbophyllum longibrachiatum	10	3.57
Bulbophyllum macraei	6.5	3.25
Bulbophyllum melanoglossum	3.5
Bulbophyllum menghaiense	2.2	22
Bulbophyllum menglunense	1
Bulbophyllum nigrescens	2.5	0.5
Bulbophyllum odoratissimum	2	1.48
Bulbophyllum omerandrum	7	8.24
Bulbophyllum orientale	2.5	0.83
Bulbophyllum pauciflorum	3
Bulbophyllum pecten-veneris	3
Bulbophyllum pectitum	19	38
Bulbophyllum picturatum	4
Bulbophyllum pingtungense	12	8
Bulbophyllum polyrrhizum	2.5
Bulbophyllum psittacoglossum	19	12.67
Bulbophyllum pteroglossum	8	3.27
Bulbophyllum repens	2.2
Bulbophyllum reptans	4	5
Bulbophyllum retusiusculum	3
Bulbophyllum rolfei	4
Bulbophyllum rothschildianum	10
Bulbophyllum rubrolabellum	1.5	4.29
Bulbophyllum rufinum	2	0.98
Bulbophyllum secundum	2.5
Bulbophyllum setaceum	3	1.88
Bulbophyllum shanicum	4	2.35
Bulbophyllum shweliense	3.5	23.33
Bulbophyllum spathulatum	5	2.78
Bulbophyllum sphaericum	3
Bulbophyllum stenobulbon	2.4	7.27
Bulbophyllum striatum	7	7
Bulbophyllum suavissimum	2.8
Bulbophyllum sutepense	1.5	3.33
Bulbophyllum taeniophyllum	4.2	2.21
Bulbophyllum taiwanense	5	5
Bulbophyllum tengchongense	2	6.67
Bulbophyllum tianguii	7
Bulbophyllum tokioi	2.4	24
Bulbophyllum triste	2.2	2.2
Bulbophyllum tseanum	4	3.33
Bulbophyllum umbellatum	7	3.68
Bulbophyllum unciniferum	4	5
Bulbophyllum violaceolabellum	5	1.92
Bulbophyllum wallichii	3
Bulbophyllum yunnense	11	8.46
Bulleyia yunnensis	18	2.47
Bunias cochlearioides	5	2
Bunias orientalis	8	1
Bupleurum condensatum	0.5	0.25
Bupleurum gracilipes	0.75	0.08
Bupleurum longiradiatum	7	0.47
Burmannia championii	5
Burmannia coelestis	2	0.67
Burmannia cryptopetala	1.5
Burmannia disticha	3	0.5
Burmannia itoa	1.5
Burmannia nepalensis	1.5
Burmannia oblonga	1.5
Burmannia wallichii	1
Burretiodendron esquirolii	11	0.06
Byttneria integrifolia	2
Caesalpinia caesia	4
Caesalpinia decapetala	12
Caesalpinia digy	10
Caesalpinia elliptifolia	15
Caesalpinia magnifoliolata	10
Caesalpinia millettii	8
Caesalpinia mimosoides	17
Caesalpinia mix	18
Caesalpinia rhombifolia	7
Caesalpinia sinensis	7
Calamus dianbaiensis	6	0.15
Calanthe actinomorpha	9	1.5
Calanthe alismatifolia	8
Calanthe alleizettei	10
Calanthe alpi	13	2.6
Calanthe angustifolia	11
Calanthe arcuata	22	4.4
Calanthe arisanensis	20	4
Calanthe aristulifera	15	2.5
Calanthe biloba	15	2.5
Calanthe brevicornu	20
Calanthe clavata	10
Calanthe davidii	9	0.75
Calanthe densiflora	14	2.33
Calanthe discolor	12
Calanthe ecarita	4.5	1.5
Calanthe emeishanica	13	5.2
Calanthe fargesii	24	3.69
Calanthe graciliflora	13	1.86
Calanthe griffithii	17	2.27
Calanthe hancockii	23
Calanthe henryi	14	3.18
Calanthe herbacea	12	1.71
Calanthe labrosa	15	5.36
Calanthe lechangensis	16
Calanthe limprichtii	20
Calanthe lyroglossa	6
Calanthe mannii	7	1.37
Calanthe metoensis	14	2.8
Calanthe nipponica	12	3.53
Calanthe nkunensis	16	2.91
Calanthe odora	11
Calanthe petelotia	15
Calanthe plantaginea	15
Calanthe puberula	13	3.25
Calanthe reflexa	18
Calanthe sieboldii	24	4.8
Calanthe simplex	10	1.43
Calanthe sinica	13	3.82
Calanthe speciosa	12
Calanthe sylvatica	20	2.5
Calanthe tricarita	15
Calanthe trifida	7	0.93
Calanthe triplicata	10
Calanthe tsoongia	6	1.09
Calanthe whitea	9	1.29
Calanthe yua	15	2.14
Callianthemum alatavicum	14	7.78
Callianthemum angustifolium	16	5.33
Callianthemum farreri	15	18.75
Callianthemum pimpinelloides	10	14.29
Callianthemum taipaicum	14	15.56
Callicarpa formosa	1	0.03
Calligonum caput-medusae	3
Calligonum mongolicum	2
Calligonum squarrosum	4
Callostylis bambusifolia	11
Callostylis rigida	8
Calophyllum inophyllum	11	0.09
Calophyllum membraceum	8	0.16
Calophyllum polyanthum	5.5	0.02
Calotropis gigantea	15	0.5
Calycanthus chinensis	36
Calypso bulbosa	18	15
Cameli microcarpa	4	1.33
Cameli sativa	5.5	0.69
Camellia amplexifolia	7	0.18
Camellia anlungensis	30
Camellia assimiloides	15	0.38
Camellia azalea	85
Camellia brevistyla	30	0.38
Camellia candida	13	0.16
Camellia caudata	20	0.29
Camellia chekiangoleosa	60	1
Camellia chrysanthoides	19	0.76
Camellia cordifolia	20	0.33
Camellia costata	22
Camellia costei	25	0.36
Camellia crapnellia	65	0.93
Camellia crassicolum	25	0.25
Camellia crassipes	20
Camellia cuspidata	50	1.67
Camellia drupifera	60
Camellia edithae	40	1
Camellia elongata	20	0.33
Camellia euphlebia	40
Camellia euryoides	18	0.3
Camellia fangchengensis	15
Camellia fascicularis	30
Camellia flavida	25	0.83
Camellia fluviatilis	30	1
Camellia forrestii	15
Camellia frater	25	0.5
Camellia furfuracea	20	0.33
Camellia gilbertii	7
Camellia glabricostata	8
Camellia gracilipes	11
Camellia grandibracteata	25	0.21
Camellia granthamia	70	0.88
Camellia grijsii	35
Camellia gymnogy	25
Camellia hekouensis	10
Camellia hongkongensis	35	0.35
Camellia hua	20
Camellia ilicifolia	22
Camellia impressinervis	20	0.67
Camellia indochinensis	15
Camellia japonica	45	0.5
Camellia kissii	30
Camellia kwangsiensis	25
Camellia lawii	16
Camellia leptophylla	13
Camellia longicalyx	20	0.5
Camellia longipedicellata	30	2
Camellia longissima	10
Camellia lutchuensis	15
Camellia luteoflora	15
Camellia mairei	50
Camellia mellia	12
Camellia micrantha	7
Camellia mileensis	25
Camellia oleifera	45
Camellia pachyandra	9	0.09
Camellia parviflora	8	0.27
Camellia parvimuricata	12
Camellia paucipunctata	25
Camellia petelotii	20
Camellia pilosperma	20	0.67
Camellia pingguoensis	13
Camellia pitardii	70	1
Camellia polyodonta	20	0.25
Camellia ptilophylla	18	0.3
Camellia pubifurfuracea	25
Camellia pubipetala	45	0.75
Camellia punctata	12	0.24
Camellia pyxidiacea	40
Camellia reticulata	60
Camellia rhytidocarpa	40	1.33
Camellia rosthornia	14	0.47
Camellia salicifolia	20
Camellia saluenensis	40	0.8
Camellia semiserrata	60	0.5
Camellia sinensis	20
Camellia stuartia	17	0.28
Camellia subintegra	57
Camellia syptica	23
Camellia szechuanensis	35
Camellia szemaoensis	11
Camellia tachangensis	30	0.75
Camellia taliensis	35	0.5
Camellia tenii	10	0.5
Camellia transarisanensis	18	0.72
Camellia trichoclada	15	1.5
Camellia tsaii	17	0.34
Camellia tsingpienensis	15
Camellia tuberculata	30	1
Camellia villicarpa	10	0.38
Camellia wardii	25	0.21
Camellia xanthochroma	7
Camellia yunnensis	53	0.76
Campanula calcicola	7	3.04
Campanula chinensis	5
Campanula crenulata	9	3
Campanula delavayi	9	1.8
Campanula kaoi	10	2.86
Campanula sibirica	4	1.14
Campanula yunnensis	3
Campanulorchis thao	15
Campanumoea inflata	10
Camptotheca acumita	2	0.01
Camptotheca lowreya	1.5
Campylospermum serratum	5
Campylospermum striatum	6
Capparis acutifolia	12
Capparis assamica	4	0.13
Capparis bodinieri	11	0.11
Capparis cantoniensis	6
Capparis chingia	9	0.18
Capparis dasyphylla	8
Capparis fengii	15
Capparis floribunda	5
Capparis formosa	27
Capparis hainensis	30
Capparis henryi	13	0.65
Capparis khuamak	12	0.08
Capparis lanceolaris	11	0.73
[truncated: 8,231 more rows]
